# Supplementary material for: The Impact of Variation in the Toll-like Receptor 3 Gene on Epizootic Hemorrhagic Disease in Illinois Wild White-Tailed Deer (Odocoileus virginianus)
Source: Genes (Basel). 2023 Feb 8;14(2):426. doi: 10.3390/genes14020426 (PMC9956177; doi:10.3390/genes14020426)
Supplement: Supplementary file 1 [file genes-14-00426-s001.zip]

Archive with 3 entries (3 files):
- genes-2116705 - Table S2.pdf
- genes-2116705 - Table S3.pdf
- genes-2116705-supplementary Figure S1 and Table S1.pdf
